# Supplementary material for: PM534, an Optimized Target-Protein Interaction Strategy through the Colchicine Site of Tubulin
Source: J Med Chem. 2024 Jan 31;67(4):2619–30. doi: 10.1021/acs.jmedchem.3c01775 (PMC10895673; doi:10.1021/acs.jmedchem.3c01775)
Supplement: Supplementary file 2 — jm3c01775_si_002.csv [file jm3c01775_si_002.csv]

	SMILES
PM534	O=C1C=C(OCC2CC2)C=C([C@@H](CCC)NC([C@]3(C)CSC(/C(C)=N/O)=N3)=O)O1
